# Supplementary material for: Imprint cytology: a useful screening test for diagnosis of Helicobacter pylori in resource poor settings
Source: BMC Res Notes. 2018 Jul 16;11:481. doi: 10.1186/s13104-018-3592-2 (PMC6048746; doi:10.1186/s13104-018-3592-2)
Supplement: Supplementary file 3 — Additional file 3: Book 1. Contains detailed results of all subjects enrolled for the study. [file 13104_2018_3592_MOESM3_ESM.xlsx]

## Sheet: Sheet1
Specimen No	Age	Gender	Severity of chronic gastritis	H. pylori infection			H. pylori density
				Histology	TB	Giemsa
217	73	M	Mild	Negative	Absent	Absent
218	77	F	Mild	Negative	Absent	Absent
219	79	M	Mild	Negative	Absent	Absent
220	48	F	Mild	Negative	Absent	Absent
221	78	M	Mild	Negative	Absent	Absent
222	23	F	Mild	Negative	Absent	Absent
223	31	F	Mild	Negative	Absent	Absent
224	53	M	Mild	Negative	Absent	Absent
225	50	M	Mild	Negative	Absent	Absent
226	73	F	Mild	Negative	Absent	Absent
227	62	M	Mild	Negative	Absent	Absent
228	43	M	Mild	Negative	Absent	Absent
229	23	F	Mild	Negative	Absent	Absent
230	51	M	Mild	Negative	Absent	Absent
231	55	M	Moderate	Positive	Absent	Absent	Low
232	52	M	Mild	Negative	Absent	Absent
233	61	M	Mild	Negative	Absent	Absent
234	42	F	Mild	Negative	Absent	Absent
235	68	M	Mild	Negative	Absent	Absent
236	53	F	Mild	Negative	Absent	Absent
237	49	F	Mild	Negative	Absent	Absent
238	63	F	Mild	Negative	Absent	Absent
239	57	M	Mild	Negative	Absent	Absent
240	55	F	Mild	Negative	Absent	Absent
241	40	M	Mild	Negative	Absent	Absent
242	55	F	Moderate	Positive	Present	Present	High
243	66	M	Mild	Negative	Absent	Absent
244	55	M	Mild	Negative	Absent	Absent
245	55	M	Mild	Negative	Absent	Absent
246	43	M	Mild	Negative	Absent	Absent
247	21	M	Mild	Negative	Absent	Absent
248	75	F	Mild	Negative	Absent	Absent
249	67	M	Mild	Negative	Absent	Absent
250	65	M	Mild	Positive	Present	Present	High
251	58	M	Mild	Negative	Absent	Absent
252	62	M	Mild	Negative	Absent	Absent
253	53	F	Mild	Negative	Absent	Absent
254	39	F	Mild	Negative	Absent	Absent
255	56	F	Mild	Negative	Absent	Absent
256	61	M	Mild	Negative	Absent	Absent
257	69	F	Mild	Positive	Present	Absent	Low
258	82	M	Mild	Negative	Absent	Absent
259	78	M	Mild	Negative	Absent	Absent
260	60	M	Mild	Negative	Absent	Absent
261	57	M	Mild	Negative	Absent	Absent
262	53	F	Mild	Negative	Absent	Absent
263	76	M	Mild	Negative	Present	Present
264	52	M	Mild	Negative	Absent	Absent
265	75	F	Mild	Negative	Absent	Absent
266	24	M	Mild	Negative	Absent	Absent
267	58	M	Mild	Positive	Absent	Absent	Low
268	68	F	Mild	Positive	Present	Present	High
269	61	F	Moderate	Positive	Absent	Absent	Low
270	52	M	Mild	Negative	Absent	Absent
271	55	M	Mild	Negative	Absent	Absent
